# Supplementary material for: Age-dependent differences in iris colouration of passerines during autumn migration in Central Europe
Source: PeerJ. 2020 Jun 8;8:e9188. doi: 10.7717/peerj.9188 (PMC7289142; doi:10.7717/peerj.9188)
Supplement: Supplemental Information 2 — #variable description #iris_ident_all - Compliance all cases (0 = compliant, 1 = non-compliant); the classes of iris were #coded as follows: class 1 (grey) iris of immatures = 1, class 2 (brown) iris of adults = 1, class 3 #(intermediate) iris of immatures = 0, class 3 (intermediate) iris of adults = 0 #iris_ident - Compliance (0 = compliant, 1 = non-compliant) #seq - Age identification sequence (1 = aged based on iris first, 0 = aged by other trait first and the by the iris) #age - Age (cy) #bmi - BMI (body mass index, for detailes see Materials & Methods) #spec - Species #sex - Sex setwd() [file peerj-08-9188-s002.r]

#variable description
#iris_ident_all - Compliance all cases (0 = compliant, 1 = non-compliant);  the classes of iris were #coded as follows: class 1 (grey) iris of immatures = 1, class 2 (brown) iris of adults = 1, class 3 #(intermediate) iris of immatures = 0, class 3 (intermediate) iris of adults = 0
#iris_ident - Compliance (0 = compliant, 1 = non-compliant)
#seq -  Age identification sequence (1 = aged based on iris first, 0 = aged by other trait first and the by the iris)
#age - Age (cy)
#bmi - BMI (body mass index, for detailes see Materials & Methods)
#spec - Species
#sex - Sex


setwd()

iris <- 
  read.table("iris_data.txt", 
  header=TRUE, sep="\t", na.strings="NA", dec=".", strip.white=TRUE)

# all cases - testing age and method of indentification#
fit1 <- glm(iris_ident_all~  age + seq, 
              family = binomial(logit), data = iris)
summary(fit1)
drop1(fit1, test = "Chisq")
exp(coef(fit1))


#testing species and BMI- only cases with BMI data#
fit2 <- glm(iris_ident~ age + spec + bmi, 
            family = binomial(logit), data = iris)
summary(fit2)
drop1(fit2, test = "Chisq")
exp(coef(fit2))


##testing sex - only cases where sex was indentified##
fit3 <- glm(iris_ident~ sex + spec + age + bmi , 
            family = binomial, data =subset(iris, sex == "f" | sex == "m"))
summary(fit3)
drop1(fit3, test = "Chisq")
